# Supplementary material for: Pervasive Behavioral Effects of MicroRNA Regulation in Drosophila
Source: Genetics. 2017 May 2;206(3):1535–48. doi: 10.1534/genetics.116.195776 (PMC5500149; doi:10.1534/genetics.116.195776)
Supplement: Supplementary file 2 [file 1535FileS2.xlsx]

## Sheet: Sheet1
Read-per-million Counts from small RNA-seq data of Drosophila melanogaster 12-24hr embryos (Canton S strain) (NCBI GEO accession GSM364902)
miRNA	Acession Number	Absolute read counts	Notes		Notes
dme-bantam	MI0000387	14700	a		a-miRNAs included in the analysis
dme-let-7	MI0000416	519	a		b-Host expression affected (Chen et al., 2014)
dme-mir-1	MI0000116	60000	a		c-Stocks not publicly available
dme-mir-10	MI0000130	16600	a
dme-mir-100	MI0000378	18.5	a
dme-mir-1000	MI0005862	1460	a
dme-mir-1001	MI0005863	55.6
dme-mir-1002	MI0005824	2340	a		Total number of reads of miRNAs analysed:
dme-mir-1003	MI0005864	815	a		1.20435e+06
dme-mir-1004	MI0005865	120
dme-mir-1005	MI0005866	9.26			Library total number of reads:
dme-mir-1006	MI0005867	120	b		1.34555e+06
dme-mir-1007	MI0005868	9.26	b
dme-mir-1008	MI0005869	176			Coverage of miRNAs analysed:
dme-mir-1009	MI0005870	18.5			0.895066
dme-mir-1010	MI0005871	583	a		0.895
dme-mir-1011	MI0005872	18.5	b
dme-mir-1012	MI0005873	176
dme-mir-1013	MI0005874	18.5
dme-mir-1017	MI0005878	343	a
dme-mir-11	MI0000131	15400	a
dme-mir-12	MI0000132	25800	b
dme-mir-124	MI0000373	167000	a
dme-mir-125	MI0000417	250	a
dme-mir-133	MI0000362	3470	a
dme-mir-137	MI0005849	491	a
dme-mir-13a	MI0000133	22600	a
dme-mir-13b-1	MI0000134	23500	a
dme-mir-13b-2	MI0000135	23600	a
dme-mir-14	MI0000136	152000	a
dme-mir-184	MI0000354	31000	a
dme-mir-190	MI0005808	1660	a
dme-mir-193	MI0005809	18.5	a
dme-mir-210	MI0000376	444	a
dme-mir-219	MI0000358	259	a
dme-mir-2279	MI0011289	9.26
dme-mir-2489	MI0011578	9.26
dme-mir-2491	MI0011580	9.26
dme-mir-2497	MI0011586	18.5
dme-mir-2498	MI0011587	9.26
dme-mir-2501	MI0011590	9.26
dme-mir-252	MI0005858	26300	a
dme-mir-263a	MI0000343	5730	a
dme-mir-263b	MI0000383	2010	a
dme-mir-274	MI0000355	55.6	a
dme-mir-275	MI0000356	491	a
dme-mir-276a	MI0000359	54800	a
dme-mir-276b	MI0000375	52800	a
dme-mir-277	MI0000360	8310	a
dme-mir-278	MI0000361	1590	a
dme-mir-279	MI0000363	18200	c
dme-mir-281-1	MI0000366	4620	a
dme-mir-281-2	MI0000370	4580	a
dme-mir-282	MI0000367	3210	a
dme-mir-283	MI0000368	657	a
dme-mir-284	MI0000369	944	a
dme-mir-285	MI0000377	111	a
dme-mir-286	MI0000380	20900
dme-mir-2a-1	MI0000117	68000	a
dme-mir-2a-2	MI0000118	74800	a
dme-mir-2b-1	MI0000119	56800	a
dme-mir-2b-2	MI0000120	65000	a
dme-mir-2c	MI0000431	49100	a
dme-mir-3	MI0000121	1350
dme-mir-303	MI0000409	27.8	a
dme-mir-304	MI0000411	380	a
dme-mir-305	MI0000412	2380	a
dme-mir-306	MI0000414	2050	a
dme-mir-307a	MI0000418	1290	a
dme-mir-307b	MI0011577	9.26	a
dme-mir-308	MI0000419	611	a
dme-mir-309	MI0000421	444
dme-mir-310	MI0000422	1100	a
dme-mir-311	MI0000423	528	a
dme-mir-312	MI0000424	1720	a
dme-mir-313	MI0000425	1270	a
dme-mir-314	MI0000426	2670	a
dme-mir-315	MI0000427	2100
dme-mir-316	MI0000428	3530	a
dme-mir-317	MI0000429	1210	a
dme-mir-318	MI0000430	74.1	a
dme-mir-31a	MI0000420	8890	a
dme-mir-31b	MI0000410	8520	a
dme-mir-33	MI0000364	407	a
dme-mir-34	MI0000371	3850	a
dme-mir-375	MI0005813	2040	a
dme-mir-4	MI0000122	3130
dme-mir-4918	MI0017701	9.26
dme-mir-4919	MI0017702	18.5
dme-mir-4949	MI0017735	9.26
dme-mir-4951	MI0017737	74.1
dme-mir-4955	MI0017741	27.8
dme-mir-4957	MI0017743	9.26
dme-mir-4960	MI0017746	9.26
dme-mir-4961	MI0017747	9.26
dme-mir-4964	MI0017750	9.26
dme-mir-4966	MI0017752	18.5
dme-mir-4968	MI0017754	18.5
dme-mir-4969	MI0017755	111
dme-mir-4977	MI0017763	9.26
dme-mir-5	MI0000123	8900
dme-mir-6-1	MI0000124	537
dme-mir-6-2	MI0000125	583
dme-mir-6-3	MI0000126	639
dme-mir-7	MI0000127	4110	b
dme-mir-79	MI0000374	2560	a
dme-mir-8	MI0000128	77100	a
dme-mir-87	MI0000382	6280	a
dme-mir-927	MI0005843	898	a
dme-mir-929	MI0005853	222	a
dme-mir-92a	MI0000357	3910	a
dme-mir-92b	MI0000379	583	a
dme-mir-932	MI0005820	1170	a
dme-mir-9369	MI0028918	18.5
dme-mir-954	MI0005806	37
dme-mir-955	MI0005807	435	a
dme-mir-956	MI0005810	250	a
dme-mir-957	MI0005811	27.8	a
dme-mir-958	MI0005812	18000	a
dme-mir-959	MI0005814	9.26	a
dme-mir-963	MI0005818	37	a
dme-mir-964	MI0005819	37	a
dme-mir-965	MI0005821	574	a
dme-mir-966	MI0005822	9.26	a
dme-mir-968	MI0005825	2090	a
dme-mir-970	MI0005827	1560	a
dme-mir-971	MI0005828	1090	a
dme-mir-973	MI0005830	55.6	a
dme-mir-975	MI0005832	130	a
dme-mir-976	MI0005833	46.3	a
dme-mir-977	MI0005834	204	a
dme-mir-978	MI0005835	37
dme-mir-980	MI0005837	1470	a
dme-mir-981	MI0005838	3700	a
dme-mir-982	MI0005839	18.5	a
dme-mir-983-1	MI0005840	27.8	a
dme-mir-983-2	MI0005841	27.8	a
dme-mir-984	MI0005842	74.1	a
dme-mir-985	MI0005844	9.26
dme-mir-986	MI0005845	500	a
dme-mir-987	MI0005846	398	a
dme-mir-988	MI0005847	8350	a
dme-mir-990	MI0005850	111	a
dme-mir-991	MI0005851	18.5
dme-mir-993	MI0005854	1960
dme-mir-994	MI0005855	64.8	a
dme-mir-995	MI0005856	3460	a
dme-mir-996	MI0005857	19500	c
dme-mir-998	MI0005860	2400
dme-mir-999	MI0005861	1270	a
dme-mir-9a	MI0000129	29400	c
dme-mir-9b	MI0000415	2670	a
dme-mir-9c	MI0000413	1710	a
dme-mir-iab-4	MI0000432	1630	a
dme-mir-iab-8	MI0005805	55.6	a
