# Supplementary material for: Pervasive Behavioral Effects of MicroRNA Regulation in Drosophila
Source: Genetics. 2017 May 2;206(3):1535–48. doi: 10.1534/genetics.116.195776 (PMC5500149; doi:10.1534/genetics.116.195776)
Supplement: Supplementary file 3 [file 1535FileS3.xlsx]

## Sheet: Sheet1
SR-miRNA target prediction: The longest annotated 3’UTR of the three BX-C genes (Ubx, abd-A and Abd-B) were scanned for predicted miRNA target sites of the 33 SR-miRNA. The results from two independent platforms, PITA (Kertesz et al. 2007) and miRanda (Betel et al. 2008), were overlapped. miRNA present in both lists were allocated the value 1. SR-miRNAs targeting at least one gene are highlighted…
	miRNA mutants	Ubx	abd-A	Abd-B
	ΔmiR-124
	ΔmiR-276b
	ΔmiR-252
	ΔmiR-92b
	ΔmiR-304
	ΔmiR-975-977
	ΔmiR-14
	ΔmiR-87
	ΔmiR-957	1		1
	ΔmiR-375	1
	ΔmiR-965			1
	ΔmiR-100/125/let-7
	ΔmiR-990
	ΔmiR-iab4/iab8	1
	ΔmiR-306/79/9b			1
	ΔmiR-2a-1/2a-2/2b-2
	ΔmiR-980		1	1
	ΔmiR-307a/b
	ΔmiR-982/303
	ΔmiR-263b
	ΔmiR-970
	ΔmiR-31a		1	1
	ΔmiR-133		1
	ΔmiR-308			1
	ΔmiR-1			1
	ΔmiR-310-313	1	1	1
	ΔmiR-8			1
	ΔmiR-1017
	ΔmiR-276a
	ΔmiR-1003	1		1
	ΔmiR-278	1	1
	ΔmiR-995
	ΔmiR-275/305
